# Supplementary material for: Socio-demographic and economic inequalities in modern contraception in 11 low- and middle-income countries: an analysis of the PMA2020 surveys
Source: Reprod Health. 2020 Jun 1;17:82. doi: 10.1186/s12978-020-00931-w (PMC7268403; doi:10.1186/s12978-020-00931-w)
Supplement: Supplementary file 4 — Additional file 4. Absolute frequencies of wealth quintiles, educational level, and age for each PMA2020 survey. Table containing absolute and relative frequencies of wealth quintiles, educational level and age. Yellow cells represent subgroups with less than 50 women, while red cells represent subgroups with less than 25 women. [file 12978_2020_931_MOESM4_ESM.xlsx]

## Sheet: Sheet1
Country	Year/month	Wealth quintiles					Age				Educational level
		Q1	Q2	Q3	Q4	Q5	15-17	18-19	20-34	35-49	None	Primary	Secundary+
Burkina Faso
National	2014/11	248	217	255	321	554	62	102	954	477	1108	254	232
National	2015/05	231	238	252	303	587	55	88	948	520	1074	283	252
National	2016/03	372	381	401	494	894	125	187	1453	779	1573	488	475
National	2016/12	372	376	408	453	887	117	152	1425	802	1606	435	455
National	2017/11	400	421	422	468	982	115	165	1538	875	1710	462	519
National	2018/12	362	376	368	462	954	90	174	1429	831	1494	430	600
Congo DR
Kinshasa	2013/11	299	293	285	295	223	62	104	801	428	98	633	661
Kinshasa	2014/09	341	363	354	389	348	63	91	1023	618	143	895	756
Kinshasa	2015/05	319	333	338	337	323	56	82	926	606	51	347	1271
Kinshasa	2015/11	354	362	342	325	313	67	91	963	582	66	369	1267
Kinshasa	2016/09	325	303	349	337	275	44	87	914	549	42	310	1241
Kinshasa	2017/09	252	339	326	341	320	40	75	910	554	45	313	1220
Kinshasa	2018/11	273	326	339	349	348	43	81	923	589	28	212	1396
Kongo Central	2015/12	245	228	247	231	252	77	89	616	426	146	405	653
Kongo Central	2016/08	193	194	223	280	348	89	92	606	459	157	431	657
Kongo Central	2017/09	189	162	195	243	511	90	81	674	455	162	432	705
Kongo Central	2018/11	192	182	213	260	478	65	88	710	463	158	421	747
Côte d'Ivoire
National	2017/09	423	389	428	471	456	123	148	1273	623	1118	561	488
National	2018/07	420	396	454	487	411	95	124	1258	694	1103	601	465
Ethiopia
National	2014/02	468	649	475	555	1771	65	178	2414	1268	1849	1232	841
National	2014/11	515	608	566	622	1725	105	200	2555	1178	1792	1339	902
National	2015/04	603	593	653	778	2088	129	255	2905	1428	2116	1525	1064
National	2016/03	608	635	653	713	2031	91	223	2846	1480	1998	1567	1074
National	2017/05	606	627	584	794	2016	136	239	2840	1413	1932	1519	1158
National	2018/06	604	613	591	771	2031	90	200	2807	1516	1835	1553	1213
Ghana
National	2013/09	653	576	519	497	386	69	124	1511	937	869	1341	429
National	2014/03	648	613	595	503	420	63	116	1584	1025	930	1418	438
National	2014/11	775	625	646	586	528	85	128	1847	1112	965	1674	533
National	2015/05	955	694	674	625	692	144	163	2093	1255	1050	1874	729
National	2016/09	399	525	585	596	469	73	132	1479	890	533	1468	573
National	2017/09	418	531	644	735	664	87	135	1667	1119	577	1755	676
Indonesia
National	2015/06	1473	1458	1511	1783	1579	54	130	3558	4069	170	2626	5010
National	2016/11	1468	1439	1497	1685	1680	52	94	3353	4283	144	2514	5124
India
Rajasthan	2016/07	827	808	848	842	848	50	151	2422	1550	2005	1117	1046
Rajasthan	2017/03	869	918	989	925	933	52	156	2749	1677	2151	1241	1242
Rajasthan	2017/08	818	917	946	976	889	39	154	2687	1667	2003	1310	1234
Rajasthan	2018/05	793	917	955	919	919	41	158	2596	1709	2066	1161	1277
Kenya
National	2014/06	492	604	552	602	494	42	97	1729	884	111	1610	1030
National	2014/11	531	621	616	631	535	35	103	1784	1013	119	1699	1117
National	2015/06	615	638	643	689	602	98	145	1912	1034	134	1812	1242
National	2015/11	608	656	646	766	661	67	145	2063	1062	146	1876	1315
National	2016/11	682	712	772	860	1025	92	151	2466	1343	298	2091	1663
National	2017/11	709	673	755	874	979	86	149	2447	1309	324	2011	1656
National	2018/11	727	622	722	799	977	62	148	2332	1309	287	1924	1640
Niger
National	2016/04	235	269	279	481	1008	99	144	1310	720	1381	443	448
National	2017/07	231	236	278	347	1116	89	113	1249	758	1261	479	467
Niamey	2015/07	175	179	187	173	176	20	42	564	289	354	242	318
Niamey	2016/11	196	200	184	214	157	28	49	542	332	412	259	280
Niamey	2018/08	170	165	142	164	176	22	32	491	272	305	233	278
Nigeria
National	2016/05	2189	1958	1513	1370	1153	329	411	4699	2758	2476	1802	3917
National	2017/04	2263	1938	1569	1399	1237	371	397	4848	2795	2422	1798	4189
National	2018/04	2014	1942	1500	1381	1312	284	353	4535	2979	2203	1630	4318
Kaduna	2014/09	440	420	448	405	371	132	170	1314	476	854	555	670
Kaduna	2015/08	506	484	447	419	528	195	182	1336	671	1052	621	711
Lagos	2014/10	103	116	114	112	103	5	8	292	243	9	86	453
Lagos	2015/09	202	227	232	222	177	3	14	564	479	27	184	847
Uganda
National	2014/05	506	500	517	493	641	85	179	1658	743	1030	1444	188
National	2015/01	504	472	460	420	675	58	175	1570	729	918	1393	221
National	2015/09	528	489	491	457	690	64	156	1717	719	912	1515	218
National	2016/04	549	519	501	491	721	61	197	1712	813	946	1614	219
National	2017/04	680	548	501	525	675	104	211	1863	754	901	1773	256
National	2018/04	707	573	533	543	671	84	220	1839	884	2152	711	163
Red cells represent groups with N < 25; Yellow cells represent groups with N < 50.
